# Supplementary material for: Transcriptional landscape of circulating platelets from patients with COVID-19 reveals key subnetworks and regulators underlying SARS-CoV-2 infection: implications for immunothrombosis
Source: Cell Biosci. 2022 Feb 9;12:15. doi: 10.1186/s13578-022-00750-5 (PMC8827164; doi:10.1186/s13578-022-00750-5)
Supplement: Supplementary file 6 — Additional file 6: Table S2. Primers sequences for four candidate mRNAs and reference mRNA. [file 13578_2022_750_MOESM6_ESM.xlsx]

## Sheet: DEmRNA
geneID	log2FoldChange	padj
ENSG00000121966	-8.39437	7.94936e-18
ENSG00000116649	-8.09492	8.90156e-18
ENSG00000104903	-2.68154	1.7537e-17
ENSG00000196684	-8.07044	1.7537e-17
ENSG00000198218	-8.19057	8.86743e-17
ENSG00000110057	-8.55033	1.33808e-16
ENSG00000134539	-7.96579	8.14697e-16
ENSG00000101265	-8.45352	1.18494e-15
ENSG00000169429	-9.48554	1.73719e-15
ENSG00000156110	-7.43399	4.41343e-15
ENSG00000067955	-7.64528	1.44895e-14
ENSG00000123689	-9.12239	2.15877e-14
ENSG00000198695	4.10393	3.23486e-14
ENSG00000110852	-7.65986	7.44564e-14
ENSG00000197771	-7.50403	1.57445e-13
ENSG00000013297	5.1262	2.00655e-13
ENSG00000011422	-8.61393	7.96357e-13
ENSG00000163382	-7.58148	8.11259e-13
ENSG00000114013	-7.71952	1.11763e-12
ENSG00000027075	-7.13828	1.22564e-12
ENSG00000180354	1.62368	1.51915e-12
ENSG00000159674	-7.32359	1.71037e-12
ENSG00000198763	3.7906	2.72597e-12
ENSG00000123560	7.76549	6.49048e-12
ENSG00000165209	-8.12156	6.74218e-12
ENSG00000108479	-7.24572	1.04971e-11
ENSG00000124243	-2.38735	1.51302e-11
ENSG00000160211	4.33149	1.70714e-11
ENSG00000137073	6.31445	1.93517e-11
ENSG00000137441	-7.64162	2.06549e-11
ENSG00000125910	-7.65763	2.06549e-11
ENSG00000198727	3.53678	2.23404e-11
ENSG00000180871	-7.1727	2.23404e-11
ENSG00000144028	-7.65627	2.91398e-11
ENSG00000141574	-7.90114	4.18227e-11
ENSG00000159461	-2.68171	4.20593e-11
ENSG00000198840	3.45235	4.39466e-11
ENSG00000198804	3.21749	8.17958e-11
ENSG00000181991	-7.07711	1.23914e-10
ENSG00000183624	-7.1351	1.23914e-10
ENSG00000146232	-7.13455	2.51396e-10
ENSG00000105726	-7.41628	2.57478e-10
ENSG00000111328	-1.72213	2.9052e-10
ENSG00000178951	-4.45935	3.00565e-10
ENSG00000198938	3.53501	3.20259e-10
ENSG00000074842	-7.97644	4.38184e-10
ENSG00000122566	1.86864	4.59981e-10
ENSG00000125384	-7.17493	8.97867e-10
ENSG00000167286	-7.36707	8.97867e-10
ENSG00000181274	-7.26296	1.12459e-09
ENSG00000171130	-6.98037	1.24069e-09
ENSG00000128284	-7.04311	1.8095e-09
ENSG00000134574	-7.13095	2.3771e-09
ENSG00000176476	-6.73495	2.75217e-09
ENSG00000198786	3.27641	3.05499e-09
ENSG00000213563	-7.12773	4.07462e-09
ENSG00000162711	-7.4736	4.56538e-09
ENSG00000115085	-6.81641	5.96379e-09
ENSG00000198899	3.69283	6.22708e-09
ENSG00000184207	-6.77563	9.13656e-09
ENSG00000172175	-6.86027	9.80199e-09
ENSG00000166887	-5.36092	1.03046e-08
ENSG00000134516	-6.69326	1.08651e-08
ENSG00000034053	-7.21524	1.08651e-08
ENSG00000172530	-6.76366	1.26089e-08
ENSG00000104921	-7.87266	1.37957e-08
ENSG00000197329	-8.33465	1.42966e-08
ENSG00000064012	-7.83278	1.60939e-08
ENSG00000157881	-6.8078	2.11481e-08
ENSG00000117906	-6.93454	2.205e-08
ENSG00000157349	-6.29674	2.29353e-08
ENSG00000167601	3.85722	2.50365e-08
ENSG00000105122	-6.83247	2.56059e-08
ENSG00000196562	-7.25979	2.56059e-08
ENSG00000100385	-8.07571	2.56059e-08
ENSG00000135114	-7.26986	2.60472e-08
ENSG00000205309	-2.48147	3.19285e-08
ENSG00000160999	-4.98331	3.98476e-08
ENSG00000125952	1.65292	4.31582e-08
ENSG00000198886	3.04588	4.54809e-08
ENSG00000090104	-7.604	4.67681e-08
ENSG00000239998	-7.99192	4.67681e-08
ENSG00000173465	-6.92348	5.40734e-08
ENSG00000150991	-1.69118	5.42157e-08
ENSG00000125089	-7.04582	5.42157e-08
ENSG00000159322	-7.83261	5.43916e-08
ENSG00000137038	-6.55624	5.63269e-08
ENSG00000090339	-7.92958	6.35359e-08
ENSG00000104613	-7.63816	8.05338e-08
ENSG00000173846	-7.2361	9.26302e-08
ENSG00000108556	1.69395	1.32209e-07
ENSG00000069424	-7.36541	1.36598e-07
ENSG00000100417	-6.96309	1.44297e-07
ENSG00000144591	-7.22405	1.52755e-07
ENSG00000109917	-7.30715	1.56268e-07
ENSG00000137841	-7.19215	1.8409e-07
ENSG00000071073	-7.62491	1.91344e-07
ENSG00000108604	-7.1516	2.06686e-07
ENSG00000198888	2.91568	2.22236e-07
ENSG00000101109	2.05944	2.27467e-07
ENSG00000120709	-7.26499	2.27889e-07
ENSG00000155252	-6.72523	2.5459e-07
ENSG00000060138	-2.6138	2.64561e-07
ENSG00000007376	-7.25686	2.71656e-07
ENSG00000117133	-7.26848	2.73029e-07
ENSG00000101445	-7.28734	2.86018e-07
ENSG00000166428	-5.90755	2.89221e-07
ENSG00000198574	-7.08004	2.99187e-07
ENSG00000091592	-6.39728	3.53398e-07
ENSG00000073861	-6.801	4.0819e-07
ENSG00000101307	-6.20001	4.34219e-07
ENSG00000196305	-6.74583	4.90204e-07
ENSG00000117281	-6.82166	4.90204e-07
ENSG00000082014	-6.91473	4.90204e-07
ENSG00000181610	-6.50681	4.90676e-07
ENSG00000104974	-6.11851	5.40772e-07
ENSG00000197694	-6.55734	7.70095e-07
ENSG00000099899	-7.00065	7.78772e-07
ENSG00000117419	-6.44438	8.02024e-07
ENSG00000106009	-5.75465	8.3178e-07
ENSG00000113088	-6.90817	9.83733e-07
ENSG00000099804	-5.49545	1.02356e-06
ENSG00000138378	-7.29178	1.32427e-06
ENSG00000164691	-5.86013	1.35498e-06
ENSG00000143093	-6.18283	1.35498e-06
ENSG00000008838	-7.03657	1.35498e-06
ENSG00000083454	-6.59925	1.5292e-06
ENSG00000148335	-6.0678	1.68018e-06
ENSG00000168918	-5.51189	1.90539e-06
ENSG00000054282	2.80911	1.9958e-06
ENSG00000197629	-6.04375	1.9958e-06
ENSG00000102575	-6.49029	1.9958e-06
ENSG00000115310	1.99009	2.25719e-06
ENSG00000103510	-5.94171	2.25719e-06
ENSG00000019582	-2.44692	2.41942e-06
ENSG00000105176	-6.31299	2.41997e-06
ENSG00000005844	-5.43108	2.86816e-06
ENSG00000126602	-6.69576	3.06887e-06
ENSG00000186074	-7.13454	3.20966e-06
ENSG00000165879	-6.43186	3.46927e-06
ENSG00000179222	-5.91343	3.70049e-06
ENSG00000146285	-6.63789	3.94678e-06
ENSG00000073350	-6.45874	4.10099e-06
ENSG00000130032	4.31231	4.29958e-06
ENSG00000002822	-5.81613	4.39666e-06
ENSG00000168701	-6.3605	4.68611e-06
ENSG00000172831	-6.27959	5.3844e-06
ENSG00000130159	-6.82367	5.99309e-06
ENSG00000131876	-5.52934	6.48328e-06
ENSG00000198712	3.35669	7.59544e-06
ENSG00000126353	-5.90143	7.59544e-06
ENSG00000132254	-6.98172	7.59544e-06
ENSG00000141933	-6.20633	7.90914e-06
ENSG00000176973	-4.31202	8.50791e-06
ENSG00000070761	-6.66473	8.85703e-06
ENSG00000065154	-5.61144	8.97369e-06
ENSG00000143493	-6.37611	9.47703e-06
ENSG00000143374	-6.83594	9.47703e-06
ENSG00000136231	1.85075	1.00985e-05
ENSG00000104142	-6.75395	1.03948e-05
ENSG00000062650	3.24284	1.04642e-05
ENSG00000140391	-5.53915	1.09887e-05
ENSG00000067082	-2.56074	1.15236e-05
ENSG00000187796	-7.12342	1.15236e-05
ENSG00000186431	-6.61966	1.18443e-05
ENSG00000135776	-5.57575	1.21826e-05
ENSG00000116213	-6.71845	1.23804e-05
ENSG00000262919	-6.40827	1.39958e-05
ENSG00000104972	-5.508	1.66246e-05
ENSG00000181852	-4.20817	1.67429e-05
ENSG00000167604	-6.8035	1.75256e-05
ENSG00000115607	-6.47003	1.78907e-05
ENSG00000116473	1.74859	1.86267e-05
ENSG00000151532	-6.656	1.89417e-05
ENSG00000106367	5.51021	1.95437e-05
ENSG00000164828	-6.89777	2.13785e-05
ENSG00000168476	-5.76048	2.41583e-05
ENSG00000153395	-6.77176	2.41583e-05
ENSG00000140968	-4.64122	2.54821e-05
ENSG00000103197	-6.20749	2.54821e-05
ENSG00000136802	-6.5028	2.56847e-05
ENSG00000156642	-2.94876	2.67783e-05
ENSG00000028137	-5.67793	2.67783e-05
ENSG00000146070	-6.41663	2.70156e-05
ENSG00000185305	-2.84288	2.8515e-05
ENSG00000198892	-6.46136	2.89045e-05
ENSG00000109320	-5.44933	2.95081e-05
ENSG00000171953	-6.95935	3.07201e-05
ENSG00000135108	-6.55205	3.08601e-05
ENSG00000126247	2.70615	3.26201e-05
ENSG00000152242	-6.27974	3.47025e-05
ENSG00000161929	-6.09735	3.54616e-05
ENSG00000065978	1.48963	3.54667e-05
ENSG00000075426	-6.70211	3.58345e-05
ENSG00000184897	-3.58199	3.60486e-05
ENSG00000284337	-4.43372	3.61581e-05
ENSG00000198055	-3.13888	3.65042e-05
ENSG00000147601	-5.23522	3.99897e-05
ENSG00000168685	-6.65277	4.1202e-05
ENSG00000196189	-6.53626	4.14961e-05
ENSG00000186818	-6.69265	4.97798e-05
ENSG00000185104	-6.91594	5.09641e-05
ENSG00000100307	3.07232	5.24109e-05
ENSG00000138078	-5.84739	5.41818e-05
ENSG00000166532	-6.15883	5.43579e-05
ENSG00000166501	-2.43754	5.4776e-05
ENSG00000167083	-6.03191	5.4801e-05
ENSG00000171223	-3.37312	5.53286e-05
ENSG00000054967	-6.6431	6.13691e-05
ENSG00000134242	-6.74515	6.13691e-05
ENSG00000042980	-5.42785	6.16848e-05
ENSG00000110448	-6.57552	6.24151e-05
ENSG00000095066	-3.35006	6.26632e-05
ENSG00000197249	-5.09219	6.50615e-05
ENSG00000212907	2.22028	6.55296e-05
ENSG00000124508	-6.46501	6.56485e-05
ENSG00000147604	-2.03508	6.71417e-05
ENSG00000181896	-6.17242	6.97808e-05
ENSG00000136026	-6.72768	7.24035e-05
ENSG00000122376	-4.47778	7.35656e-05
ENSG00000198026	-5.94103	7.47726e-05
ENSG00000160445	-3.73936	7.57458e-05
ENSG00000138744	-5.45113	7.57458e-05
ENSG00000140988	-2.96034	7.91532e-05
ENSG00000137642	-5.43495	7.91532e-05
ENSG00000089022	-6.70084	7.95017e-05
ENSG00000051523	-3.88322	8.07914e-05
ENSG00000172869	-4.96164	8.07914e-05
ENSG00000171604	-6.03814	8.63611e-05
ENSG00000198276	-6.49462	8.63611e-05
ENSG00000005302	-4.41888	9.14132e-05
ENSG00000054277	-6.54612	9.14132e-05
ENSG00000188290	-6.60697	9.14132e-05
ENSG00000181788	-2.85002	9.30311e-05
ENSG00000213918	-5.76072	9.53451e-05
ENSG00000163602	1.8816	0.000100232
ENSG00000099785	-1.09424	0.000100469
ENSG00000184967	-5.8339	0.000100861
ENSG00000185527	-6.3758	0.000102076
ENSG00000048028	-6.56616	0.000102133
ENSG00000144713	-2.4807	0.000104542
ENSG00000178567	-6.68562	0.000104542
ENSG00000122786	1.65819	0.000107442
ENSG00000151838	2.14962	0.0001082
ENSG00000277203	-6.03965	0.000109701
ENSG00000119760	-4.51099	0.000113126
ENSG00000147439	-5.7015	0.000114533
ENSG00000110344	-6.63133	0.000114937
ENSG00000157350	-5.99905	0.000122262
ENSG00000101997	-6.0693	0.000122262
ENSG00000213445	-4.41476	0.000130813
ENSG00000166548	-6.4217	0.000130813
ENSG00000198837	-6.32151	0.000133689
ENSG00000130592	-2.39569	0.000135081
ENSG00000081791	-6.34525	0.000135081
ENSG00000166446	-6.82717	0.000135081
ENSG00000137574	-5.44199	0.00013656
ENSG00000143153	3.54445	0.000138619
ENSG00000239961	-6.34932	0.000139419
ENSG00000132541	-5.85902	0.000145617
ENSG00000108774	1.62735	0.000150251
ENSG00000124587	-6.07322	0.000157348
ENSG00000142197	-6.4592	0.000162425
ENSG00000168807	-5.9169	0.000163604
ENSG00000110321	-1.66142	0.000179233
ENSG00000154589	-5.82124	0.000179233
ENSG00000152518	-3.67415	0.00018378
ENSG00000168286	-1.34182	0.000184033
ENSG00000047648	1.24938	0.000194413
ENSG00000070476	-6.56878	0.000196047
ENSG00000105640	-2.3867	0.000196086
ENSG00000196511	-6.41651	0.00020056
ENSG00000236279	4.32716	0.000203635
ENSG00000130714	-6.38125	0.00020673
ENSG00000170458	-3.22672	0.000208605
ENSG00000167618	-6.28279	0.000211059
ENSG00000221869	-5.11352	0.000211427
ENSG00000117009	-6.5786	0.000214931
ENSG00000196449	-6.55089	0.000221401
ENSG00000140859	-1.24844	0.000244143
ENSG00000170846	-5.41864	0.00024997
ENSG00000005448	-6.52672	0.000253664
ENSG00000136463	-5.13399	0.000255332
ENSG00000164463	-3.4872	0.000265681
ENSG00000154814	-6.3305	0.000265681
ENSG00000154917	2.57475	0.000267597
ENSG00000205923	-5.85022	0.000277598
ENSG00000115207	-6.34856	0.000277598
ENSG00000147168	-4.11795	0.000280181
ENSG00000145012	1.78413	0.000284983
ENSG00000157837	-1.88243	0.00029493
ENSG00000117143	-5.85681	0.000295945
ENSG00000110917	2.63737	0.000300129
ENSG00000158195	1.73203	0.000300129
ENSG00000132819	-2.43375	0.000300129
ENSG00000106069	-6.11482	0.000306909
ENSG00000206172	-2.62022	0.00031389
ENSG00000134109	-5.91899	0.000326219
ENSG00000167775	-6.17333	0.000363847
ENSG00000064545	-6.11391	0.000367788
ENSG00000175155	1.97285	0.000373718
ENSG00000198873	1.72832	0.000374474
ENSG00000197530	-3.80963	0.000380059
ENSG00000102158	-5.03707	0.000380059
ENSG00000173653	-5.8969	0.000380059
ENSG00000161551	-6.26531	0.000380059
ENSG00000146904	1.62153	0.000382116
ENSG00000119242	-1.83632	0.000382116
ENSG00000169442	-2.31649	0.000382116
ENSG00000168159	-4.17286	0.000385133
ENSG00000162402	-5.88807	0.000388185
ENSG00000161405	-5.55187	0.000389663
ENSG00000198162	2.44915	0.000412001
ENSG00000170881	-4.14991	0.000434885
ENSG00000108064	-5.04507	0.000443564
ENSG00000205423	-6.47025	0.000443564
ENSG00000159958	-5.39126	0.000446192
ENSG00000118515	-6.40816	0.00044713
ENSG00000186222	-5.15726	0.000451874
ENSG00000176986	-4.43582	0.00045825
ENSG00000139679	-5.53208	0.000468523
ENSG00000136238	-1.1304	0.000471735
ENSG00000138696	5.59202	0.000473792
ENSG00000162664	4.22539	0.000479311
ENSG00000125633	-6.09153	0.000480817
ENSG00000185813	-5.09558	0.000498263
ENSG00000136938	1.10443	0.000519294
ENSG00000120616	-4.96228	0.000519294
ENSG00000179862	-6.24861	0.000525929
ENSG00000164649	-5.62623	0.000534
ENSG00000178035	-4.22293	0.000534907
ENSG00000163818	-5.7929	0.000534907
ENSG00000180644	-5.06544	0.000541951
ENSG00000169564	1.5997	0.000572679
ENSG00000236320	2.33437	0.000575789
ENSG00000168101	-4.77282	0.000579917
ENSG00000166900	-6.22068	0.000587151
ENSG00000130429	-1.49506	0.000588992
ENSG00000249992	-2.22731	0.000588992
ENSG00000105705	-4.11898	0.000588992
ENSG00000111331	-6.20265	0.000588992
ENSG00000262246	-5.03057	0.000589909
ENSG00000106263	-4.84543	0.000617932
ENSG00000165795	-5.07644	0.000625389
ENSG00000168172	1.95717	0.000631868
ENSG00000117400	3.11826	0.000632907
ENSG00000068796	1.33993	0.000632907
ENSG00000102978	-4.0651	0.000632907
ENSG00000012963	-5.91371	0.000641701
ENSG00000168081	-6.04281	0.000641701
ENSG00000144746	1.28332	0.000657842
ENSG00000175376	-6.04776	0.000657842
ENSG00000186166	-2.25195	0.000662956
ENSG00000109475	-2.32587	0.000662956
ENSG00000198464	-5.98452	0.000673824
ENSG00000173200	-6.30061	0.000673824
ENSG00000172943	-6.18446	0.000684634
ENSG00000187764	1.35481	0.000684681
ENSG00000121680	-4.47264	0.000684681
ENSG00000172795	2.63301	0.000730877
ENSG00000173226	-6.16886	0.000739104
ENSG00000196139	-6.03839	0.000750932
ENSG00000111912	2.18578	0.000752141
ENSG00000147155	-5.56995	0.000770563
ENSG00000139133	3.02455	0.000778065
ENSG00000101782	1.73595	0.000795631
ENSG00000155307	-4.09546	0.000796306
ENSG00000159842	-4.48634	0.000812314
ENSG00000112149	-5.0889	0.000839174
ENSG00000119048	1.96807	0.000870987
ENSG00000172349	-1.86571	0.000870987
ENSG00000166825	-5.74509	0.000913772
ENSG00000128928	-4.97304	0.000943708
ENSG00000100321	-6.15943	0.000956124
ENSG00000117528	-6.14256	0.000965278
ENSG00000148841	-5.07051	0.000971766
ENSG00000070756	1.53533	0.00100225
ENSG00000164331	-4.8919	0.0010086
ENSG00000161642	-3.85672	0.00102373
ENSG00000162739	-6.26839	0.00102822
ENSG00000091039	1.69237	0.00103735
ENSG00000132704	-5.71884	0.00107401
ENSG00000160888	-2.6558	0.00109009
ENSG00000157637	-4.51648	0.0011281
ENSG00000128891	-4.53775	0.00117516
ENSG00000134759	-5.19909	0.00117839
ENSG00000141540	-6.28766	0.00118114
ENSG00000100281	-5.50795	0.00127208
ENSG00000140350	1.75081	0.00127546
ENSG00000182173	-4.94837	0.00127546
ENSG00000117676	-4.60304	0.00129717
ENSG00000096996	-6.00113	0.00130113
ENSG00000104870	-4.2495	0.00130979
ENSG00000172216	-4.91326	0.00130979
ENSG00000147654	-5.59435	0.00130979
ENSG00000085998	-5.8525	0.00132515
ENSG00000175575	-6.02648	0.00132985
ENSG00000183751	-4.81547	0.00138542
ENSG00000177697	1.63613	0.00140222
ENSG00000171522	-6.04408	0.0014031
ENSG00000165688	-4.83425	0.00141028
ENSG00000135297	-5.768	0.00141873
ENSG00000162783	-5.30569	0.00143215
ENSG00000182511	-3.93229	0.00149187
ENSG00000124659	-4.84645	0.00150073
ENSG00000183484	-5.6691	0.00150977
ENSG00000148090	-5.82374	0.00150977
ENSG00000163468	-4.38744	0.00153327
ENSG00000198668	1.04861	0.00153717
ENSG00000158435	-6.0451	0.00154991
ENSG00000154153	-6.10478	0.0016278
ENSG00000105877	-5.80511	0.00168728
ENSG00000167766	-5.9978	0.00168957
ENSG00000136243	-5.8799	0.00170258
ENSG00000142634	-3.02054	0.00174213
ENSG00000115525	-5.48153	0.00177323
ENSG00000108654	-2.48609	0.00180653
ENSG00000174744	-4.37254	0.00181183
ENSG00000107625	-6.01187	0.00181183
ENSG00000164587	-1.60201	0.00182415
ENSG00000131759	-4.74955	0.00182479
ENSG00000108344	-3.67843	0.00182895
ENSG00000197818	-5.90621	0.00182895
ENSG00000007520	-3.99085	0.00183149
ENSG00000138095	-5.99117	0.00189243
ENSG00000169964	-6.01164	0.00189243
ENSG00000114388	-5.00828	0.00190594
ENSG00000072506	-4.73775	0.00192354
ENSG00000100056	-4.82786	0.0019591
ENSG00000143224	-5.58389	0.00202198
ENSG00000120129	-4.01681	0.00205615
ENSG00000145495	1.00994	0.00205742
ENSG00000258289	1.34779	0.00207614
ENSG00000049860	-4.26565	0.00210448
ENSG00000228253	1.66272	0.00212669
ENSG00000144535	-5.59937	0.00213749
ENSG00000103415	-3.95241	0.00214295
ENSG00000011243	-4.74849	0.00214295
ENSG00000006757	-5.77907	0.00214295
ENSG00000198160	2.15093	0.0023207
ENSG00000179094	-6.0243	0.0023207
ENSG00000180185	-5.83193	0.00236923
ENSG00000167851	-4.73891	0.00237942
ENSG00000184857	-5.32017	0.00238218
ENSG00000046647	-5.8304	0.00238218
ENSG00000105323	1.54884	0.00245908
ENSG00000150337	-3.85403	0.00248216
ENSG00000103254	-5.93585	0.00248216
ENSG00000035403	-1.30382	0.00248457
ENSG00000157500	2.37453	0.00250814
ENSG00000115042	-5.80464	0.00250814
ENSG00000130052	-2.95696	0.00251538
ENSG00000136827	-4.6092	0.00251538
ENSG00000004487	-4.61607	0.00251541
ENSG00000120690	1.96692	0.00252932
ENSG00000105329	1.10233	0.00252932
ENSG00000102699	-4.90341	0.00252932
ENSG00000053918	-5.94126	0.00257694
ENSG00000197951	-5.07081	0.00261139
ENSG00000164713	-3.45732	0.0026433
ENSG00000173198	-4.77224	0.0026433
ENSG00000127989	-4.81463	0.0026433
ENSG00000154102	-5.91647	0.0026433
ENSG00000105887	1.27008	0.00267379
ENSG00000126934	-3.60717	0.00267379
ENSG00000176444	-5.90063	0.00267379
ENSG00000080608	-6.01285	0.00267379
ENSG00000100218	2.05963	0.00268644
ENSG00000176248	-5.85042	0.00268644
ENSG00000122965	-5.90154	0.00271643
ENSG00000154370	-5.7776	0.00273834
ENSG00000110880	-1.80124	0.00274153
ENSG00000170345	-4.09786	0.00274153
ENSG00000187713	-4.58314	0.00275853
ENSG00000110719	-3.96828	0.0027805
ENSG00000127947	1.35009	0.00281601
ENSG00000141279	2.21882	0.00281874
ENSG00000221823	2.18376	0.00282124
ENSG00000160218	-3.16184	0.00284203
ENSG00000159199	-4.2156	0.00284203
ENSG00000259207	-1.48478	0.00287411
ENSG00000106829	-2.8672	0.00287411
ENSG00000001497	-5.18789	0.00287411
ENSG00000168827	-5.54605	0.00287599
ENSG00000110514	-2.69003	0.00290045
ENSG00000069399	-5.04497	0.00297442
ENSG00000126107	-5.87701	0.0029885
ENSG00000165943	-4.65648	0.00301546
ENSG00000162614	1.54621	0.00302449
ENSG00000100297	-4.64977	0.00307696
ENSG00000118503	-4.38407	0.00313651
ENSG00000059378	-5.02916	0.00313651
ENSG00000270276	-2.53386	0.00314329
ENSG00000175463	-4.54932	0.0031953
ENSG00000197965	-5.99172	0.00324632
ENSG00000013364	-3.40814	0.00331166
ENSG00000141965	-4.19322	0.00331166
ENSG00000165140	-4.22471	0.00331166
ENSG00000111962	-5.06336	0.00337531
ENSG00000161016	-1.63099	0.00345578
ENSG00000095209	-5.2069	0.00346986
ENSG00000131724	-5.27311	0.00346986
ENSG00000155906	-5.66808	0.00346986
ENSG00000188536	-2.55988	0.00350794
ENSG00000043143	-2.7627	0.00356824
ENSG00000156831	4.18608	0.00358894
ENSG00000179021	-4.00381	0.00362298
ENSG00000134815	-5.79824	0.00367352
ENSG00000003436	1.66102	0.0037014
ENSG00000119535	-4.20397	0.00370579
ENSG00000032444	-3.62781	0.00371935
ENSG00000134107	-4.61404	0.0037254
ENSG00000156928	2.15447	0.00374405
ENSG00000178952	-4.62982	0.00376181
ENSG00000182197	-4.74017	0.00376181
ENSG00000105738	-5.94323	0.00376181
ENSG00000132465	-3.58681	0.00376683
ENSG00000197061	1.76081	0.0037678
ENSG00000127419	-3.94235	0.0037678
ENSG00000104859	-5.13584	0.0037678
ENSG00000173762	-5.41157	0.00385834
ENSG00000158828	-3.48264	0.00386486
ENSG00000175040	-3.89443	0.00386486
ENSG00000171603	-6.01139	0.00393985
ENSG00000182325	-4.95912	0.00396566
ENSG00000171608	-4.18994	0.00397276
ENSG00000136840	-5.73949	0.00398151
ENSG00000197111	2.06269	0.0039845
ENSG00000143653	-4.12457	0.00400949
ENSG00000100453	-4.63934	0.00410723
ENSG00000184602	-1.08425	0.00413755
ENSG00000103184	-1.09052	0.004199
ENSG00000101365	-3.41611	0.004199
ENSG00000075945	1.8657	0.00421526
ENSG00000082701	1.63011	0.00422235
ENSG00000069275	2.41682	0.00428036
ENSG00000163219	-4.14319	0.00431019
ENSG00000177119	-1.38097	0.00433462
ENSG00000171621	-3.77819	0.00433462
ENSG00000163743	2.0611	0.00442459
ENSG00000157827	4.8371	0.0044303
ENSG00000167658	2.28872	0.0044303
ENSG00000105281	-3.83308	0.00444276
ENSG00000100364	-4.33192	0.00444276
ENSG00000204577	-5.2471	0.00444276
ENSG00000106993	-5.57488	0.00444276
ENSG00000214517	-5.78332	0.00448934
ENSG00000163220	-2.06845	0.00455008
ENSG00000242372	-3.84536	0.00460328
ENSG00000041353	1.31526	0.00460647
ENSG00000138768	-6.13438	0.00482402
ENSG00000126903	-1.0731	0.00485832
ENSG00000136573	-3.96123	0.00485832
ENSG00000105939	-2.18629	0.00489251
ENSG00000242802	-4.58484	0.004895
ENSG00000125835	-2.29923	0.00498005
ENSG00000213741	-1.49419	0.00498949
ENSG00000116871	-4.62946	0.00501935
ENSG00000105643	-4.28847	0.00502381
ENSG00000122971	-4.43368	0.00502381
ENSG00000139626	-4.64552	0.00505127
ENSG00000184113	-1.18362	0.00508113
ENSG00000085265	-4.11738	0.00516352
ENSG00000119917	-4.15014	0.00517854
ENSG00000139505	-4.98566	0.00520797
ENSG00000168297	1.7859	0.00521045
ENSG00000106415	-3.68035	0.0052211
ENSG00000101391	-4.57982	0.00525454
ENSG00000108312	-4.34572	0.00530194
ENSG00000133028	-5.74794	0.00530441
ENSG00000047597	-1.33862	0.00553212
ENSG00000101336	-3.50131	0.00554784
ENSG00000162368	-1.54665	0.00556539
ENSG00000099958	-4.52855	0.00557792
ENSG00000138594	1.82316	0.0055822
ENSG00000166925	1.78591	0.00568342
ENSG00000159592	-2.69002	0.0056908
ENSG00000107742	-5.79311	0.0056908
ENSG00000171862	-2.24373	0.00583285
ENSG00000177700	1.36905	0.00588691
ENSG00000171853	-3.7811	0.00598938
ENSG00000151948	-5.52242	0.0060063
ENSG00000104047	-4.46085	0.00604006
ENSG00000137200	-5.48247	0.00604547
ENSG00000004897	1.70819	0.00612704
ENSG00000140943	-3.95136	0.00620365
ENSG00000023287	-3.90881	0.00622474
ENSG00000131828	-4.13318	0.00622474
ENSG00000128739	-1.30604	0.00629968
ENSG00000198538	-4.63672	0.00629968
ENSG00000171206	-2.22063	0.00638027
ENSG00000081189	1.42167	0.00639453
ENSG00000128578	-4.06842	0.00639476
ENSG00000135124	-3.70678	0.00642321
ENSG00000213246	-1.68684	0.00647737
ENSG00000152642	-3.4114	0.00647737
ENSG00000100109	-4.29024	0.00647737
ENSG00000130402	2.75409	0.0066044
ENSG00000006831	2.8064	0.00681592
ENSG00000166831	2.28703	0.00687414
ENSG00000067208	5.90907	0.0069041
ENSG00000163131	-2.95934	0.00692612
ENSG00000171222	-2.16612	0.00697915
ENSG00000052749	-4.92218	0.00697915
ENSG00000105655	-4.40479	0.0070363
ENSG00000204634	-5.02408	0.00710809
ENSG00000182247	-5.50171	0.00713614
ENSG00000048405	-4.13027	0.00713707
ENSG00000143753	-4.41775	0.00713923
ENSG00000115523	-2.47417	0.00714574
ENSG00000141664	3.60018	0.00720686
ENSG00000178184	-4.30933	0.00723299
ENSG00000119392	-3.54896	0.00723531
ENSG00000275023	-5.08777	0.00725327
ENSG00000136444	-4.25843	0.00730037
ENSG00000148297	-5.58443	0.00740067
ENSG00000091483	-4.53115	0.00740694
ENSG00000078140	1.50645	0.00742764
ENSG00000100949	-3.96527	0.00742764
ENSG00000113552	-4.94166	0.00761756
ENSG00000156860	1.60081	0.00767856
ENSG00000121064	-3.34009	0.00772532
ENSG00000106560	-3.98563	0.00775737
ENSG00000264364	2.22296	0.00780139
ENSG00000168071	-4.62599	0.00783534
ENSG00000177731	-2.0405	0.00799223
ENSG00000185022	-4.66291	0.0080205
ENSG00000134809	-5.49259	0.0080205
ENSG00000253304	2.23557	0.00809428
ENSG00000099290	-3.9115	0.00809428
ENSG00000124491	-1.03176	0.0082382
ENSG00000179950	-4.11773	0.00823881
ENSG00000140153	-3.51287	0.00824249
ENSG00000160883	-4.32302	0.0083118
ENSG00000103313	-5.75654	0.00831855
ENSG00000137876	-3.98728	0.00839652
ENSG00000172845	-3.73721	0.00841077
ENSG00000110324	-4.00324	0.00841115
ENSG00000118193	6.08952	0.00857758
ENSG00000099800	-4.08477	0.00863078
ENSG00000186104	-5.40711	0.00863078
ENSG00000115295	-5.41162	0.00865348
ENSG00000117862	-3.02833	0.00879434
ENSG00000129450	-5.08126	0.00880737
ENSG00000185559	-5.60312	0.00880737
ENSG00000159692	-1.85916	0.00894826
ENSG00000154188	1.7353	0.00913471
ENSG00000163162	-4.24608	0.00914589
ENSG00000161395	-5.42714	0.00914589
ENSG00000171316	-5.5709	0.00914589
ENSG00000100104	-4.33901	0.00924453
ENSG00000137942	2.43933	0.0093116
ENSG00000148399	-5.42005	0.0093116
ENSG00000139746	-4.99003	0.009317
ENSG00000127463	-5.58871	0.009317
ENSG00000269028	1.81936	0.00941169
ENSG00000167850	-4.60266	0.00946876
ENSG00000170632	-4.36113	0.00952664
ENSG00000128604	-4.37129	0.00952664
ENSG00000172346	-5.19565	0.00956322
ENSG00000120697	-5.41915	0.00964317
ENSG00000129255	-3.9599	0.0096487
ENSG00000179639	-5.42318	0.00968318
ENSG00000188566	-5.42133	0.00981136
ENSG00000005249	-1.03905	0.0099522
ENSG00000118495	-5.36455	0.0101095
ENSG00000135473	-5.5459	0.0101793
ENSG00000101224	-4.52738	0.0101843
ENSG00000138735	1.58127	0.0102087
ENSG00000110799	-1.55469	0.0102202
ENSG00000054793	-1.5613	0.0102202
ENSG00000093167	1.33496	0.0102425
ENSG00000119929	-4.7147	0.0102499
ENSG00000180035	1.35738	0.0103175
ENSG00000174775	-4.41427	0.0103411
ENSG00000167747	-4.69469	0.0107325
ENSG00000172345	-3.75777	0.0108329
ENSG00000105698	1.30571	0.0109096
ENSG00000115211	-4.727	0.0109129
ENSG00000185811	-3.33666	0.0109643
ENSG00000169155	-5.44824	0.0109654
ENSG00000130164	-5.39662	0.0109787
ENSG00000122882	-3.33285	0.0110271
ENSG00000005961	-1.39615	0.0111952
ENSG00000215305	-2.87466	0.011261
ENSG00000127586	-5.14741	0.01131
ENSG00000174851	-4.67265	0.0113757
ENSG00000132386	-4.37286	0.0114346
ENSG00000136689	-4.70349	0.0115118
ENSG00000146067	-3.59408	0.0116231
ENSG00000133246	-3.93078	0.0116231
ENSG00000064607	-3.19127	0.0116304
ENSG00000160404	-4.18494	0.0117221
ENSG00000172322	1.77164	0.0117861
ENSG00000077585	-4.02649	0.0118001
ENSG00000170525	-3.57433	0.0119924
ENSG00000088356	-4.42475	0.0119924
ENSG00000169239	-4.43989	0.0120015
ENSG00000143319	-4.39837	0.0120258
ENSG00000124535	-1.1611	0.0121899
ENSG00000070190	1.03442	0.0122249
ENSG00000163660	-4.06345	0.0122249
ENSG00000276644	-4.83783	0.0122249
ENSG00000133195	-5.47334	0.0122249
ENSG00000173153	-2.5507	0.0122468
ENSG00000145545	-5.42904	0.0123028
ENSG00000137509	-3.58194	0.0123978
ENSG00000164330	-5.21159	0.0123978
ENSG00000176171	1.58881	0.0123995
ENSG00000276368	-4.96211	0.0124072
ENSG00000122299	1.37881	0.0124896
ENSG00000178732	-2.78	0.0125057
ENSG00000103064	-3.96695	0.0125428
ENSG00000101290	2.15792	0.0126523
ENSG00000131504	1.58346	0.0127325
ENSG00000108175	-5.39941	0.0129855
ENSG00000132535	3.87751	0.0129892
ENSG00000187531	-3.49367	0.0130292
ENSG00000177225	-5.50237	0.0130292
ENSG00000214300	-5.26917	0.0130888
ENSG00000160209	-3.5244	0.0132608
ENSG00000122257	-1.39857	0.0133013
ENSG00000065268	-4.18618	0.0133013
ENSG00000164896	-4.18263	0.0133974
ENSG00000119965	-4.30431	0.0133974
ENSG00000237489	-4.72362	0.0133974
ENSG00000176022	-5.42344	0.0140638
ENSG00000197943	-4.3167	0.0141164
ENSG00000166181	-4.02921	0.0141196
ENSG00000107551	-4.19163	0.0141196
ENSG00000169714	-2.15997	0.0141818
ENSG00000125868	1.4528	0.014307
ENSG00000135414	-3.93269	0.014307
ENSG00000150637	1.15573	0.014345
ENSG00000165030	-5.45666	0.014443
ENSG00000105321	-5.48747	0.0144775
ENSG00000177628	-4.3759	0.0145022
ENSG00000118181	-1.4815	0.014532
ENSG00000127914	1.8465	0.0146909
ENSG00000123131	-5.18775	0.0151741
ENSG00000160352	-4.91626	0.0152675
ENSG00000130816	1.51929	0.0153254
ENSG00000176340	-1.69975	0.0153254
ENSG00000125166	-3.27742	0.0153254
ENSG00000110046	-5.32634	0.0153254
ENSG00000167977	-3.87758	0.0153918
ENSG00000112367	-3.67582	0.0154474
ENSG00000068985	3.89704	0.0154777
ENSG00000124228	-3.39135	0.0156255
ENSG00000156639	1.57159	0.0156401
ENSG00000158006	-5.50196	0.0156635
ENSG00000147894	-4.0039	0.0156803
ENSG00000198648	-4.79401	0.0156803
ENSG00000184840	1.6767	0.0157434
ENSG00000184678	-1.2808	0.0157434
ENSG00000150347	-2.39355	0.0157434
ENSG00000150540	-4.8095	0.0157434
ENSG00000159082	-5.03716	0.0157434
ENSG00000081307	-5.41967	0.0157434
ENSG00000164172	-4.24824	0.0159312
ENSG00000183087	-5.78678	0.0159391
ENSG00000166024	-3.88192	0.0160174
ENSG00000070610	-3.4768	0.016117
ENSG00000142512	-3.91153	0.0161244
ENSG00000158717	-2.54097	0.0161635
ENSG00000165312	-4.19635	0.0161635
ENSG00000168826	-5.34024	0.0161635
ENSG00000116455	-4.54248	0.0162761
ENSG00000125447	-4.55127	0.0162788
ENSG00000158473	-5.2611	0.0163553
ENSG00000182512	-1.80149	0.0169036
ENSG00000123146	-2.69482	0.0169087
ENSG00000127554	-5.1411	0.0169087
ENSG00000150756	2.32119	0.0170974
ENSG00000247315	-3.94198	0.0170974
ENSG00000100314	-3.51429	0.0171067
ENSG00000223496	-3.89977	0.0175365
ENSG00000171310	-4.17018	0.0175365
ENSG00000135018	-2.42867	0.018007
ENSG00000219545	-4.76374	0.018007
ENSG00000143183	-3.46914	0.018145
ENSG00000123545	-5.24287	0.018145
ENSG00000103194	1.33969	0.0182094
ENSG00000196182	-1.62581	0.0182838
ENSG00000174586	-5.29403	0.0184691
ENSG00000205659	-4.77853	0.0186919
ENSG00000100376	-5.07646	0.0186919
ENSG00000156052	1.38138	0.018709
ENSG00000171865	-4.51998	0.0189667
ENSG00000136286	-3.19663	0.0190084
ENSG00000176393	-3.49562	0.0190084
ENSG00000114023	-4.10685	0.019031
ENSG00000140575	-3.3654	0.0190313
ENSG00000104897	1.20314	0.0191297
ENSG00000102125	-3.72515	0.0192139
ENSG00000113593	-4.17604	0.0193772
ENSG00000100077	1.67165	0.0193925
ENSG00000173914	-4.61971	0.0193925
ENSG00000119522	-5.23234	0.0193925
ENSG00000083520	-4.49142	0.0194688
ENSG00000130598	-5.27736	0.0195566
ENSG00000132300	-4.42147	0.0198822
ENSG00000074201	-3.56434	0.0204195
ENSG00000121671	-4.51928	0.0204265
ENSG00000188559	-5.26514	0.0204916
ENSG00000167522	-1.16612	0.0205075
ENSG00000166136	-2.46295	0.0205075
ENSG00000163687	-5.13341	0.0205385
ENSG00000168209	-4.54962	0.0207059
ENSG00000104918	-4.94468	0.0207059
ENSG00000025708	-1.73885	0.0207225
ENSG00000129515	1.43069	0.0207247
ENSG00000124541	-4.11038	0.0207247
ENSG00000120675	1.36582	0.0208654
ENSG00000079102	-4.90389	0.0208654
ENSG00000174106	-5.11885	0.0209099
ENSG00000087266	-2.55962	0.0210547
ENSG00000176903	-1.54705	0.0211104
ENSG00000065243	-5.24767	0.0211104
ENSG00000107789	-4.5795	0.021281
ENSG00000005469	-4.67416	0.021281
ENSG00000120647	-5.32096	0.021281
ENSG00000119866	-3.32435	0.0214212
ENSG00000141556	-4.07205	0.0214212
ENSG00000105372	-1.48529	0.0214289
ENSG00000053900	-5.02798	0.021581
ENSG00000183475	-4.53027	0.0219727
ENSG00000105369	-3.38825	0.0220385
ENSG00000147813	-3.89226	0.0221106
ENSG00000133639	-1.77346	0.0221652
ENSG00000110077	-3.13431	0.0221666
ENSG00000142444	-3.61876	0.0221666
ENSG00000182481	-4.00488	0.0222017
ENSG00000186190	3.43393	0.0222261
ENSG00000285976	-2.66738	0.0223117
ENSG00000055163	-3.76687	0.0223117
ENSG00000110104	-4.39302	0.0223117
ENSG00000100934	-2.80527	0.0223673
ENSG00000082781	-1.61729	0.0225089
ENSG00000145649	-3.73111	0.0226042
ENSG00000127220	-4.97469	0.0227371
ENSG00000119013	1.62873	0.022832
ENSG00000117691	-1.0077	0.0230559
ENSG00000114021	-3.60751	0.0231411
ENSG00000114541	2.21872	0.0232768
ENSG00000254087	-1.12397	0.0234438
ENSG00000144524	-4.04434	0.0234438
ENSG00000183090	-3.42615	0.0237905
ENSG00000130511	-3.53114	0.0238931
ENSG00000068724	-3.77813	0.0238931
ENSG00000155330	2.21125	0.0239087
ENSG00000138641	-4.90168	0.0239087
ENSG00000164754	1.7024	0.0239578
ENSG00000170638	-3.23515	0.0239771
ENSG00000165355	-4.54985	0.024065
ENSG00000136167	-2.35974	0.0240918
ENSG00000100426	-4.58146	0.024093
ENSG00000117616	-1.25765	0.0242808
ENSG00000130254	-2.70088	0.0245622
ENSG00000156265	-1.00778	0.0246772
ENSG00000155629	-3.34059	0.0246772
ENSG00000070423	-3.44768	0.0247734
ENSG00000162227	-4.524	0.0248298
ENSG00000197956	-1.52824	0.0249834
ENSG00000132680	-5.0435	0.025357
ENSG00000182179	-1.01673	0.025443
ENSG00000187715	-4.46487	0.0255212
ENSG00000130958	-1.91456	0.0257143
ENSG00000112078	-1.67699	0.0257844
ENSG00000030582	-1.56436	0.0259374
ENSG00000116786	-4.38015	0.0262271
ENSG00000138381	-4.40318	0.0262271
ENSG00000164916	-4.04332	0.0262798
ENSG00000181444	-5.25299	0.0263706
ENSG00000091640	-3.6693	0.026448
ENSG00000174953	-4.67905	0.026448
ENSG00000132952	-4.90324	0.0265236
ENSG00000139370	-3.42018	0.0268076
ENSG00000090238	-1.30788	0.0270144
ENSG00000164163	-4.24767	0.0270144
ENSG00000102781	2.66876	0.0270329
ENSG00000123575	-4.11398	0.0270384
ENSG00000181631	-4.56758	0.0271878
ENSG00000113300	4.18684	0.0272782
ENSG00000176953	-2.3075	0.0278066
ENSG00000106536	3.40378	0.0279057
ENSG00000169896	-2.45515	0.0279057
ENSG00000175711	-4.31873	0.0279057
ENSG00000148672	-3.10749	0.0279678
ENSG00000198171	-3.43233	0.0280091
ENSG00000189091	-4.46125	0.0281722
ENSG00000163590	2.87436	0.0281835
ENSG00000151466	1.31931	0.0285801
ENSG00000135932	-1.79007	0.0288775
ENSG00000203747	-2.56485	0.0291408
ENSG00000130956	-2.73253	0.0293594
ENSG00000243772	-4.96241	0.0293594
ENSG00000171806	-5.08945	0.0298471
ENSG00000171033	-1.84776	0.0299534
ENSG00000263001	-2.4265	0.0299534
ENSG00000136478	-3.52033	0.0301299
ENSG00000126746	-3.55434	0.0303296
ENSG00000134864	-3.92503	0.0303598
ENSG00000100207	3.93411	0.0306471
ENSG00000133641	-4.52023	0.0306509
ENSG00000102753	2.06167	0.0309312
ENSG00000167258	1.84855	0.0309312
ENSG00000166347	-4.36806	0.0309441
ENSG00000070214	-1.77095	0.0310191
ENSG00000187800	-1.97219	0.0311108
ENSG00000111275	-2.76599	0.0311571
ENSG00000007516	-3.13818	0.0311571
ENSG00000041988	-4.48215	0.0311571
ENSG00000104529	-2.21455	0.0313658
ENSG00000025800	-3.5581	0.0313658
ENSG00000148154	-4.12653	0.0313658
ENSG00000197520	-5.10687	0.0313658
ENSG00000067066	-1.79506	0.0317036
ENSG00000283361	-5.05086	0.0317036
ENSG00000132646	-4.35372	0.0317137
ENSG00000168300	1.11518	0.031835
ENSG00000114742	-4.28682	0.031835
ENSG00000134215	-4.32369	0.031835
ENSG00000081041	-3.955	0.0318911
ENSG00000185298	-2.56763	0.031969
ENSG00000177426	-5.03082	0.0320216
ENSG00000151789	1.23741	0.0320317
ENSG00000111554	1.25034	0.0320792
ENSG00000198755	-2.50162	0.0320792
ENSG00000097007	-5.14644	0.0320792
ENSG00000198752	3.59731	0.0321203
ENSG00000096401	1.85011	0.0321203
ENSG00000175826	1.45728	0.0321203
ENSG00000145779	1.98875	0.0321587
ENSG00000137413	1.79279	0.0321965
ENSG00000139318	-2.39371	0.0321965
ENSG00000134294	1.80331	0.0322286
ENSG00000111424	-2.23989	0.0322348
ENSG00000170291	-2.18339	0.0328559
ENSG00000065970	-4.08354	0.0331857
ENSG00000103335	-5.11805	0.0336217
ENSG00000165682	1.5319	0.0336293
ENSG00000125966	1.63041	0.0336449
ENSG00000137496	-3.11137	0.0336449
ENSG00000143919	-4.9912	0.0337012
ENSG00000080345	-5.09861	0.0337235
ENSG00000100994	-1.44815	0.0338761
ENSG00000133773	-3.44024	0.0339457
ENSG00000143436	-3.51981	0.0339619
ENSG00000115816	-3.79691	0.0342039
ENSG00000167881	-3.90913	0.0342055
ENSG00000237190	-4.29868	0.0342055
ENSG00000175305	-3.49473	0.0346134
ENSG00000185989	-1.41833	0.034803
ENSG00000198677	-2.3665	0.034803
ENSG00000177548	-3.83822	0.034803
ENSG00000221866	4.15499	0.0349822
ENSG00000115828	-4.76715	0.0351728
ENSG00000133958	3.99123	0.0352034
ENSG00000137154	-1.88482	0.0352034
ENSG00000148019	-4.94937	0.0352251
ENSG00000178852	2.26592	0.0353197
ENSG00000141480	1.36265	0.0354861
ENSG00000197837	-3.7809	0.0355396
ENSG00000128513	-4.77216	0.0355396
ENSG00000221978	-3.33967	0.0356717
ENSG00000135837	3.38042	0.0360801
ENSG00000186469	-3.13505	0.0362465
ENSG00000064201	1.60015	0.0362685
ENSG00000159840	1.08829	0.0365296
ENSG00000185532	2.21466	0.0366597
ENSG00000072952	2.93832	0.0367761
ENSG00000158457	-1.27639	0.0368547
ENSG00000006062	-4.51675	0.0368547
ENSG00000106266	-3.13752	0.0369003
ENSG00000061987	-3.38455	0.0369003
ENSG00000165476	1.28568	0.0370508
ENSG00000114491	-4.25781	0.0370852
ENSG00000167483	-4.25116	0.0372553
ENSG00000105835	-2.44584	0.0373094
ENSG00000140030	-4.64658	0.0373094
ENSG00000136161	-3.9667	0.0373967
ENSG00000149273	-1.23005	0.0376257
ENSG00000095485	-3.98269	0.0381365
ENSG00000100906	-2.16963	0.0382431
ENSG00000163568	-4.31121	0.0382437
ENSG00000215440	-5.01441	0.0382437
ENSG00000165244	-1.57262	0.0382905
ENSG00000159023	1.43842	0.0384768
ENSG00000165792	-4.64939	0.0384768
ENSG00000115232	-3.92405	0.0385825
ENSG00000112561	-3.48431	0.0385906
ENSG00000131375	-4.14035	0.0386313
ENSG00000184060	-4.99864	0.038657
ENSG00000089048	-4.95957	0.0387276
ENSG00000136490	-2.20214	0.0390821
ENSG00000170584	-2.81776	0.0390821
ENSG00000100335	-3.18218	0.0390821
ENSG00000165102	-3.95582	0.0390821
ENSG00000149532	-4.06002	0.0390821
ENSG00000136152	-4.20319	0.039216
ENSG00000104643	-4.84671	0.0392929
ENSG00000160551	1.67367	0.0394541
ENSG00000047056	-3.86196	0.0395456
ENSG00000136250	-3.84551	0.039563
ENSG00000185033	-3.44176	0.0397421
ENSG00000105373	-2.54054	0.0399569
ENSG00000164190	2.61301	0.039996
ENSG00000105671	-4.72767	0.0400203
ENSG00000142546	-1.55678	0.0405318
ENSG00000166595	1.72704	0.040678
ENSG00000173083	1.97377	0.0408932
ENSG00000164751	-4.13389	0.0409254
ENSG00000116212	-4.71012	0.0410124
ENSG00000120699	-3.06931	0.0411571
ENSG00000171777	-4.24604	0.0413977
ENSG00000124275	-2.32348	0.0417154
ENSG00000005889	-3.5403	0.0417154
ENSG00000175857	-3.73003	0.0417154
ENSG00000130803	-4.08317	0.0417154
ENSG00000171840	-1.92739	0.0419809
ENSG00000133243	2.50755	0.0420808
ENSG00000189319	-5.36843	0.0423862
ENSG00000156504	1.63257	0.0424242
ENSG00000060237	1.86776	0.0424505
ENSG00000143643	-4.86656	0.0427801
ENSG00000160255	-3.19177	0.0427849
ENSG00000135845	-3.81419	0.0428547
ENSG00000116809	-4.85756	0.0429916
ENSG00000167094	-4.51569	0.0430188
ENSG00000116717	1.42354	0.0432141
ENSG00000181220	-4.32257	0.0432141
ENSG00000126653	1.52114	0.0433995
ENSG00000007237	-4.2287	0.0434145
ENSG00000130935	-4.79145	0.0434145
ENSG00000173933	-3.26892	0.0435915
ENSG00000108370	1.41508	0.043649
ENSG00000186854	-1.80065	0.0439142
ENSG00000136717	-2.83217	0.0439527
ENSG00000138031	-3.07622	0.0441244
ENSG00000100099	-3.11093	0.0442676
ENSG00000089057	-4.7816	0.0442676
ENSG00000143621	-1.66204	0.0445981
ENSG00000141524	-3.37908	0.0445981
ENSG00000171298	-3.88458	0.0445981
ENSG00000139842	-3.02052	0.0448226
ENSG00000172062	-4.8729	0.0452934
ENSG00000144504	-1.62889	0.0453352
ENSG00000120802	-3.32329	0.0453352
ENSG00000011114	2.44529	0.0454979
ENSG00000188641	-1.65113	0.0454979
ENSG00000145391	-4.77973	0.0454979
ENSG00000109171	1.65055	0.0456992
ENSG00000128383	-3.57969	0.0457803
ENSG00000152465	-3.49955	0.0462482
ENSG00000198746	-4.21961	0.0462482
ENSG00000071894	-4.2702	0.0462482
ENSG00000179165	-1.85106	0.0466345
ENSG00000184557	-4.68641	0.0467554
ENSG00000070413	-1.6071	0.0468627
ENSG00000162086	-4.30833	0.0468627
ENSG00000071794	2.75237	0.0472682
ENSG00000167123	-3.90429	0.0472682
ENSG00000254986	-3.45658	0.0475095
ENSG00000134265	1.10088	0.0477024
ENSG00000115419	-3.52791	0.0478699
ENSG00000100632	2.16745	0.0481447
ENSG00000048828	2.30201	0.0484199
ENSG00000186395	-2.75151	0.0485587
ENSG00000215252	-4.50333	0.0494377
ENSG00000203950	1.29781	0.0496662
ENSG00000116984	2.7164	0.0497485
ENSG00000101577	2.16275	0.0497485
ENSG00000143537	-3.4228	0.0497485

## Sheet: DElncRNAs
geneID	log2FoldChange	padj
ENSG00000283029	208.149	2.98346e-33
ENSG00000279689	13.8006	1.78099e-13
ENSG00000244265	107.635	5.37793e-13
ENSG00000268189	8.73694	1.85743e-12
ENSG00000247982	21.3925	1.97791e-12
ENSG00000271614	12.5747	5.08407e-12
ENSG00000279945	5.55791	4.31261e-11
ENSG00000261777	5.85292	4.5288e-11
ENSG00000240535	8.83682	6.21608e-11
ENSG00000279716	5.3501	9.80767e-11
ENSG00000279172	5.64546	2.07047e-09
ENSG00000264701	5.52793	7.03458e-09
ENSG00000261879	6.21724	1.14054e-07
ENSG00000214188	3.00894	1.3038e-07
ENSG00000240211	3.52278	1.8367e-07
ENSG00000272106	4.88302	3.59436e-07
ENSG00000219410	9.93713	3.93271e-07
ENSG00000272462	6.58655	4.579e-07
ENSG00000204934	3.52542	5.15356e-07
ENSG00000234608	3.98592	6.99021e-07
ENSG00000261346	4.14326	1.09867e-06
ENSG00000269984	4.2707	1.58161e-06
ENSG00000232878	9.36689	2.82435e-06
ENSG00000255438	3.17469	3.52885e-06
ENSG00000277089	13.744	4.67911e-06
ENSG00000249494	2.58366	5.41381e-06
ENSG00000224101	7.0528	5.97548e-06
ENSG00000206417	14.7568	6.19734e-06
ENSG00000247774	42.7515	9.39605e-06
ENSG00000253690	2.94155	9.68277e-06
ENSG00000261033	3.47156	1.43298e-05
ENSG00000249971	4.0239	1.45077e-05
ENSG00000235996	10.6021	2.07731e-05
ENSG00000235831	2.22623	2.16206e-05
ENSG00000235576	4.37308	2.27678e-05
ENSG00000253194	2.53592	2.66677e-05
ENSG00000265907	54.2576	2.78912e-05
ENSG00000259118	1900.22	2.93547e-05
ENSG00000260545	3.00415	3.08468e-05
ENSG00000260621	34.123	3.22217e-05
ENSG00000245648	5.17279	3.66832e-05
ENSG00000261338	2.88453	3.71771e-05
ENSG00000254928	5.97185	4.57285e-05
ENSG00000266933	2.80712	4.60411e-05
ENSG00000261898	2.62145	5.16677e-05
ENSG00000268047	5.01977	6.16824e-05
ENSG00000179818	473.344	6.49248e-05
ENSG00000258424	269.35	6.72084e-05
ENSG00000212694	306.998	7.72418e-05
ENSG00000254473	34.1853	7.94819e-05
ENSG00000269821	18.2773	9.20316e-05
ENSG00000267598	117.944	9.05822e-05
ENSG00000261218	1.86754	9.01332e-05
ENSG00000262477	5.21403	9.87862e-05
ENSG00000282851	3.23425	9.87068e-05
ENSG00000235927	493.193	0.000106554
ENSG00000233338	2.82578	0.000133785
ENSG00000225889	7.18658	0.000148407
ENSG00000269888	2.17623	0.000158642
ENSG00000227199	45.6651	0.000170091
ENSG00000231806	7.21561	0.000167729
ENSG00000272953	1.89528	0.000164778
ENSG00000255050	18.8533	0.00016423
ENSG00000261002	2.3765	0.00019111
ENSG00000272661	2.33934	0.000193126
ENSG00000179523	3.63844	0.000196415
ENSG00000260755	3.36396	0.000216557
ENSG00000226762	2.88987	0.000217861
ENSG00000245148	3.36224	0.000225431
ENSG00000245864	55.1753	0.000236685
ENSG00000117242	28.2098	0.000237977
ENSG00000265666	8.30376	0.000242378
ENSG00000227039	6.94772	0.000265266
ENSG00000267986	7.65829	0.000270175
ENSG00000233825	5.70751	0.000274876
ENSG00000278965	9.15088	0.000280802
ENSG00000255363	290.178	0.000315771
ENSG00000238113	1.84835	0.000314538
ENSG00000266053	4.35475	0.000355302
ENSG00000187185	105.379	0.000372691
ENSG00000205537	4.75977	0.000431694
ENSG00000275441	2.01487	0.000459986
ENSG00000257715	8.7164	0.000468179
ENSG00000224165	4.27906	0.000472364
ENSG00000232480	3.19495	0.000485904
ENSG00000285280	4705.92	0.000492947
ENSG00000226471	1.91573	0.000547518
ENSG00000279159	11.6169	0.000633083
ENSG00000273253	14.9308	0.000652371
ENSG00000256712	15.7037	0.000660606
ENSG00000235522	46.2137	0.000677283
ENSG00000232956	19.4837	0.000714561
ENSG00000269604	23.8167	0.000745239
ENSG00000235703	1.82561	0.000745829
ENSG00000278918	2.64356	0.000803107
ENSG00000230532	17.9936	0.000833006
ENSG00000218018	146.761	0.00087494
ENSG00000271856	29.1169	0.000919928
ENSG00000269954	7.5217	0.000905512
ENSG00000279529	2.49867	0.000915105
ENSG00000266036	159.807	0.00093288
ENSG00000232729	10.1505	0.000959659
ENSG00000249955	28.5401	0.000993418
ENSG00000276166	27.0124	0.00102861
ENSG00000223697	13.2345	0.00111782
ENSG00000272430	5.89822	0.00115531
ENSG00000247240	8.71034	0.00115474
ENSG00000272690	12.4622	0.00116885
ENSG00000243797	6.06009	0.00119748
ENSG00000262420	2.32373	0.00119407
ENSG00000269926	14.5673	0.00120959
ENSG00000240591	2.39241	0.001228
ENSG00000233108	2.02572	0.00127188
ENSG00000267026	2.28101	0.00128456
ENSG00000279605	45.8183	0.00137019
ENSG00000271913	10.8434	0.00137555
ENSG00000285793	1.28012	0.00143642
ENSG00000274292	105.22	0.0015233
ENSG00000235989	3.92252	0.00162648
ENSG00000267727	1.69415	0.00164705
ENSG00000277299	6.00369	0.00166952
ENSG00000259088	1.97069	0.00170191
ENSG00000267251	2.68659	0.0019263
ENSG00000225450	2.9828	0.00195121
ENSG00000224063	248.243	0.00220282
ENSG00000253200	6.11125	0.00231871
ENSG00000232065	26.4233	0.00249676
ENSG00000274021	53.438	0.00256564
ENSG00000261416	60.2018	0.00264901
ENSG00000265625	3.19771	0.00269211
ENSG00000267342	2.12041	0.00270023
ENSG00000250186	13.3454	0.00291015
ENSG00000224376	1.55362	0.00292634
ENSG00000223486	9.59192	0.00323106
ENSG00000265618	5.29859	0.00323955
ENSG00000268895	8.94403	0.0032898
ENSG00000227217	2.50203	0.00342952
ENSG00000204685	6.67488	0.00347677
ENSG00000260111	1.26086	0.00358316
ENSG00000235066	1.46094	0.00391175
ENSG00000235527	5.73429	0.0039666
ENSG00000260019	7.2039	0.00398736
ENSG00000245768	1.6962	0.00407085
ENSG00000272701	27.9149	0.00415959
ENSG00000279933	19.5845	0.00419706
ENSG00000254907	4.58511	0.00418239
ENSG00000268509	2.11581	0.004157
ENSG00000231858	1.73546	0.00423652
ENSG00000245904	52.088	0.00435404
